# Supplementary material for: Metagenomic Analyses of Plant Growth-Promoting and Carbon-Cycling Genes in Maize Rhizosphere Soils with Distinct Land-Use and Management Histories
Source: Genes (Basel). 2021 Sep 17;12(9):1431. doi: 10.3390/genes12091431 (PMC8466292; doi:10.3390/genes12091431)
Supplement: Supplementary file 1 [file genes-12-01431-s001.zip]

Archive with 1 entries (1 files):
- genes-1358262-supplementary.pdf
